# Supplementary material for: Modulation of the Immune Response by Deferasirox in Myelodysplastic Syndrome Patients
Source: Pharmaceuticals (Basel). 2021 Jan 7;14(1):41. doi: 10.3390/ph14010041 (PMC7825690; doi:10.3390/ph14010041)
Supplement: Supplementary file 1 [file pharmaceuticals-14-00041-s001.zip]

Archive with 9 entries (8 files):
- Supplement files/
- Supplement files/Table S1.xlsx
- Supplement files/Table S2.docx
- Supplement files/Table S3.xlsx
- Supplement files/Table S4.xlsx
- Supplement files/Table S5.docx
- Supplement files/Table S6.xlsx
- Supplement files/Table S7.xlsx
- Supplement files/Table S8.xlsx
