# Supplementary material for: Modulation of the Immune Response by Deferasirox in Myelodysplastic Syndrome Patients
Source: Pharmaceuticals (Basel). 2021 Jan 7;14(1):41. doi: 10.3390/ph14010041 (PMC7825690; doi:10.3390/ph14010041)
Supplement: Supplementary file 1 [file pharmaceuticals-14-00041-s001.zip › Supplement files/Table S1.xlsx]

## Sheet: List1
Gene Symbol	Definition	FoldChange	P-value
CD24	Homo sapiens CD24 molecule (CD24), mRNA.	4.3331	0.00574978
LEF1	Homo sapiens lymphoid enhancer-binding factor 1 (LEF1), mRNA.	3.58	0.009
CHST15	Homo sapiens carbohydrate (N-acetylgalactosamine 4-sulfate 6-O) sulfotransferase 15 (CHST15), mRNA.	3.25293	0.0176086
CD79B	Homo sapiens CD79B antigen (immunoglobulin-associated beta) (CD79B), transcript variant 1, mRNA.	2.31741	0.0054463
LTB	Homo sapiens lymphotoxin beta (TNF superfamily, member 3) (LTB), transcript variant 1, mRNA.	2.18444	0.0450749
RIMS3	Homo sapiens regulating synaptic membrane exocytosis 3 (RIMS3), mRNA.	1.98903	0.0234754
CRIP1	Homo sapiens cysteine-rich protein 1 (intestinal) (CRIP1), mRNA.	1.86778	0.0288308
PAG1	Homo sapiens phosphoprotein associated with glycosphingolipid microdomains 1 (PAG1), mRNA.	1.80489	0.02327
DBN1	Homo sapiens drebrin 1 (DBN1), transcript variant 1, mRNA.	1.71539	0.00586886
IRF8	Homo sapiens interferon regulatory factor 8 (IRF8), mRNA.	1.71471	0.0239731
LMNB1	Homo sapiens lamin B1 (LMNB1), mRNA.	1.67195	0.0405302
ADORA2B	Homo sapiens adenosine A2b receptor (ADORA2B), mRNA.	1.65352	0.0442885
E2F2	Homo sapiens E2F transcription factor 2 (E2F2), mRNA.	1.62908	0.0168222
FLJ14213	Homo sapiens protor-2 (FLJ14213), mRNA.	1.60318	0.041288
CDKN2D	Homo sapiens cyclin-dependent kinase inhibitor 2D (p19, inhibits CDK4) (CDKN2D), transcript variant 2, mRNA.	1.58467	0.023178
	MR1-GN0172-061100-005-h03 GN0172 Homo sapiens cDNA, mRNA sequence	1.57125	0.0311023
LOC100131737	PREDICTED: Homo sapiens misc_RNA (LOC100131737), miscRNA.	1.56158	0.0226374
CYFIP2	Homo sapiens cytoplasmic FMR1 interacting protein 2 (CYFIP2), transcript variant 1, mRNA.	1.55549	0.00359804
SNHG3-RCC1	Homo sapiens SNHG3-RCC1 readthrough transcript (SNHG3-RCC1), transcript variant 1, mRNA.	1.55531	0.0068926
PTPRE	Homo sapiens protein tyrosine phosphatase, receptor type, E (PTPRE), transcript variant 2, mRNA.	1.5524	0.040315
IDH1	Homo sapiens isocitrate dehydrogenase 1 (NADP+), soluble (IDH1), mRNA.	1.53712	0.0307416
FOXO1	Homo sapiens forkhead box O1 (FOXO1), mRNA.	1.52106	0.0104188
SMARCD2	Homo sapiens SWI/SNF related, matrix associated, actin dependent regulator of chromatin, subfamily d, member 2 (SMARCD2), mRNA.	1.48103	0.0254771
TP53	Homo sapiens tumor protein p53 (TP53), mRNA.	1.45524	0.00804519
PDIA6	Homo sapiens protein disulfide isomerase family A, member 6 (PDIA6), mRNA.	1.44996	0.0201436
GANAB	Homo sapiens glucosidase, alpha; neutral AB (GANAB), transcript variant 2, mRNA.	1.44735	0.00865482
KCTD5	Homo sapiens potassium channel tetramerisation domain containing 5 (KCTD5), mRNA.	1.44243	0.0187124
FAM53B	Homo sapiens family with sequence similarity 53, member B (FAM53B), mRNA.	1.44057	0.00569163
ALDH4A1	Homo sapiens aldehyde dehydrogenase 4 family, member A1 (ALDH4A1), nuclear gene encoding mitochondrial protein, transcript variant P5CDhS, mRNA.	1.43647	0.0245834
TDP1	Homo sapiens tyrosyl-DNA phosphodiesterase 1 (TDP1), transcript variant 1, mRNA.	1.42892	0.0478071
C19orf10	Homo sapiens chromosome 19 open reading frame 10 (C19orf10), mRNA.	1.42754	0.0395145
LOC100129034	PREDICTED: Homo sapiens hypothetical protein LOC100129034 (LOC100129034), mRNA.	1.41422	0.0229595
FEN1	Homo sapiens flap structure-specific endonuclease 1 (FEN1), mRNA.	1.41388	0.0157647
KLHDC4	Homo sapiens kelch domain containing 4 (KLHDC4), mRNA.	1.41283	0.0256734
SASH3	Homo sapiens SAM and SH3 domain containing 3 (SASH3), mRNA.	1.4123	0.0121504
FKBP2	Homo sapiens FK506 binding protein 2, 13kDa (FKBP2), transcript variant 1, mRNA.	1.4068	0.0267208
SMARCB1	Homo sapiens SWI/SNF related, matrix associated, actin dependent regulator of chromatin, subfamily b, member 1 (SMARCB1), transcript variant 2, mRNA.	1.40289	0.0177806
GPR1	Homo sapiens G protein-coupled receptor 1 (GPR1), mRNA.	1.39986	0.0317418
RASSF2	Homo sapiens Ras association (RalGDS/AF-6) domain family 2 (RASSF2), transcript variant 2, mRNA.	1.39859	0.0462056
LOC728620	PREDICTED: Homo sapiens misc_RNA (LOC728620), miscRNA.	1.38787	0.0178005
ARF3	Homo sapiens ADP-ribosylation factor 3 (ARF3), mRNA.	1.38642	0.0339593
HMG20B	Homo sapiens high-mobility group 20B (HMG20B), mRNA.	1.38476	0.0110465
C14orf80	Homo sapiens chromosome 14 open reading frame 80 (C14orf80), mRNA.	1.37811	0.0197566
HNRNPUL2	Homo sapiens heterogeneous nuclear ribonucleoprotein U-like 2 (HNRNPUL2), mRNA.	1.37375	0.0273999
RASGRP2	Homo sapiens RAS guanyl releasing protein 2 (calcium and DAG-regulated) (RASGRP2), transcript variant 1, mRNA.	1.37137	0.0441267
SLC27A3	Homo sapiens solute carrier family 27 (fatty acid transporter), member 3 (SLC27A3), mRNA.	1.36842	0.0212503
SDHC	Homo sapiens succinate dehydrogenase complex, subunit C, integral membrane protein, 15kDa (SDHC), nuclear gene encoding mitochondrial protein, mRNA.	1.3651	0.00517075
ERP29	Homo sapiens endoplasmic reticulum protein 29 (ERP29), transcript variant 1, mRNA.	1.36294	0.0443465
ARHGAP17	Homo sapiens Rho GTPase activating protein 17 (ARHGAP17), transcript variant 2, mRNA.	1.3628	0.0100286
DBNL	Homo sapiens drebrin-like (DBNL), transcript variant 1, mRNA.	1.35481	0.0478776
COBRA1	Homo sapiens cofactor of BRCA1 (COBRA1), mRNA.	1.34831	0.0163381
FBXL6	Homo sapiens F-box and leucine-rich repeat protein 6 (FBXL6), transcript variant 2, mRNA.	1.3393	0.0111533
ACAA1	Homo sapiens acetyl-Coenzyme A acyltransferase 1 (peroxisomal 3-oxoacyl-Coenzyme A thiolase) (ACAA1), nuclear gene encoding mitochondrial protein, mRNA.	1.33674	0.0350363
AGXT2L2	Homo sapiens alanine-glyoxylate aminotransferase 2-like 2 (AGXT2L2), mRNA.	1.33273	0.0145528
RALY	Homo sapiens RNA binding protein, autoantigenic (hnRNP-associated with lethal yellow homolog (mouse)) (RALY), transcript variant 2, mRNA.	1.33256	0.00986721
SNRNP70	Homo sapiens small nuclear ribonucleoprotein 70kDa (U1) (SNRNP70), mRNA.	1.33226	0.0340669
CRK	Homo sapiens v-crk sarcoma virus CT10 oncogene homolog (avian) (CRK), transcript variant II, mRNA.	1.33222	0.026546
SBF1	Homo sapiens SET binding factor 1 (SBF1), transcript variant 1, mRNA.	1.33119	0.00461336
PDXK	Homo sapiens pyridoxal (pyridoxine, vitamin B6) kinase (PDXK), mRNA.	1.33002	0.0497163
PIK3CD	Homo sapiens phosphoinositide-3-kinase, catalytic, delta polypeptide (PIK3CD), mRNA.	1.32774	0.0389948
CCDC18	Homo sapiens coiled-coil domain containing 18 (CCDC18), mRNA.	1.32544	0.0297793
C17orf68	PREDICTED: Homo sapiens chromosome 17 open reading frame 68 (C17orf68), mRNA.	1.32427	0.0417001
C19orf6	Homo sapiens chromosome 19 open reading frame 6 (C19orf6), transcript variant 1, mRNA.	1.32391	0.0227777
CYTSA	Homo sapiens cytospin A (CYTSA), mRNA.	1.32298	0.0247798
ARHGAP30	Homo sapiens Rho GTPase activating protein 30 (ARHGAP30), transcript variant 2, mRNA.	1.32152	0.0246911
C22orf29	Homo sapiens chromosome 22 open reading frame 29 (C22orf29), mRNA.	1.32043	0.0068829
CSNK2A1	Homo sapiens casein kinase 2, alpha 1 polypeptide (CSNK2A1), transcript variant 2, mRNA.	1.32019	0.0197162
PFN1	Homo sapiens profilin 1 (PFN1), mRNA.	1.31582	0.0370145
NCOA5	Homo sapiens nuclear receptor coactivator 5 (NCOA5), mRNA.	1.31563	0.0336905
PRMT1	Homo sapiens protein arginine methyltransferase 1 (PRMT1), transcript variant 2, mRNA.	1.31459	0.00306765
CAPZB	Homo sapiens capping protein (actin filament) muscle Z-line, beta (CAPZB), mRNA.	1.31272	0.0326225
MED4	Homo sapiens mediator complex subunit 4 (MED4), mRNA.	1.31191	0.0356291
UPF1	Homo sapiens UPF1 regulator of nonsense transcripts homolog (yeast) (UPF1), mRNA.	1.30485	0.0330531
DCTN5	Homo sapiens dynactin 5 (p25) (DCTN5), mRNA.	1.3004	0.00398528
ZNF302	Homo sapiens zinc finger protein 302 (ZNF302), transcript variant 1, mRNA.	-1.3018	0.00476685
LOC100132037	PREDICTED: Homo sapiens similar to mCG7602 (LOC100132037), mRNA.	-1.30475	0.0243637
TWISTNB	Homo sapiens TWIST neighbor (TWISTNB), mRNA.	-1.3094	0.046143
CAMLG	Homo sapiens calcium modulating ligand (CAMLG), mRNA.	-1.31212	0.047112
LOC100132199	PREDICTED: Homo sapiens misc_RNA (LOC100132199), miscRNA.	-1.31306	0.049187
LOC729608	PREDICTED: Homo sapiens similar to Brix domain containing 1 (LOC729608), mRNA.	-1.31375	0.011226
LMO2	Homo sapiens LIM domain only 2 (rhombotin-like 1) (LMO2), mRNA.	-1.31378	0.0192559
DDX27	Homo sapiens DEAD (Asp-Glu-Ala-Asp) box polypeptide 27 (DDX27), mRNA.	-1.31424	0.0439142
GMCL1	Homo sapiens germ cell-less homolog 1 (Drosophila) (GMCL1), mRNA.	-1.31469	0.0183888
BBS2	Homo sapiens Bardet-Biedl syndrome 2 (BBS2), mRNA.	-1.31936	0.0282618
LOC137107	PREDICTED: Homo sapiens similar to ribosomal protein L10a (LOC137107), mRNA.	-1.32201	0.0498228
DUS4L	Homo sapiens dihydrouridine synthase 4-like (S. cerevisiae) (DUS4L), mRNA.	-1.32422	0.0399992
	Homo sapiens cDNA FLJ38153 fis, clone DFNES1000083	-1.32445	0.0433847
LOC644315	PREDICTED: Homo sapiens misc_RNA (LOC644315), miscRNA.	-1.32717	0.0313781
CTBS	Homo sapiens chitobiase, di-N-acetyl- (CTBS), mRNA.	-1.33244	0.0152166
SLC25A43	Homo sapiens solute carrier family 25, member 43 (SLC25A43), mRNA.	-1.33515	0.0404201
BAZ1A	Homo sapiens bromodomain adjacent to zinc finger domain, 1A (BAZ1A), transcript variant 1, mRNA.	-1.34061	0.0184532
LOC440595	PREDICTED: Homo sapiens misc_RNA (LOC440595), miscRNA.	-1.3427	0.009304
LOC646784	PREDICTED: Homo sapiens misc_RNA (LOC646784), miscRNA.	-1.34294	0.0263871
ICA1	Homo sapiens islet cell autoantigen 1, 69kDa (ICA1), transcript variant 2, mRNA.	-1.34461	0.0478923
ZCCHC6	Homo sapiens zinc finger, CCHC domain containing 6 (ZCCHC6), mRNA.	-1.34463	0.0441956
LOC729342	PREDICTED: Homo sapiens misc_RNA (LOC729342), miscRNA.	-1.34731	0.0284865
LOC100128423	PREDICTED: Homo sapiens misc_RNA (LOC100128423), miscRNA.	-1.34874	0.0497654
KIAA1143	Homo sapiens KIAA1143 (KIAA1143), mRNA.	-1.34955	0.00974751
NME1-NME2	Homo sapiens NME1-NME2 readthrough (NME1-NME2), mRNA.	-1.35427	0.0249424
C20orf94	Homo sapiens chromosome 20 open reading frame 94 (C20orf94), mRNA.	-1.35478	0.0441514
LARP1B	Homo sapiens La ribonucleoprotein domain family, member 1B (LARP1B), transcript variant 3, mRNA.	-1.35574	0.0237223
C17orf41	PREDICTED: Homo sapiens chromosome 17 open reading frame 41 (C17orf41), mRNA.	-1.35811	0.0323494
LOC645737	PREDICTED: Homo sapiens similar to 60S ribosomal protein L7, transcript variant 1 (LOC645737), mRNA.	-1.3594	0.0147635
LOC644162	PREDICTED: Homo sapiens similar to septin 7, transcript variant 4 (LOC644162), mRNA.	-1.36226	0.0166835
LOC646791	PREDICTED: Homo sapiens misc_RNA (LOC646791), miscRNA.	-1.36282	0.0394704
ARID4B	Homo sapiens AT rich interactive domain 4B (RBP1-like) (ARID4B), transcript variant 1, mRNA.	-1.36591	0.0403703
LOC100129685	PREDICTED: Homo sapiens hypothetical protein LOC100129685 (LOC100129685), mRNA.	-1.36988	0.0310115
LOC727970	PREDICTED: Homo sapiens misc_RNA (LOC727970), miscRNA.	-1.3728	0.0242629
LOC100129267	PREDICTED: Homo sapiens misc_RNA (LOC100129267), miscRNA.	-1.37296	0.0239498
GNL3L	Homo sapiens guanine nucleotide binding protein-like 3 (nucleolar)-like (GNL3L), mRNA.	-1.37414	0.0342917
BCAP29	Homo sapiens B-cell receptor-associated protein 29 (BCAP29), transcript variant 1, mRNA.	-1.37534	0.0408712
TROVE2	Homo sapiens TROVE domain family, member 2 (TROVE2), transcript variant 3, mRNA.	-1.37578	0.0341423
NT5C3	Homo sapiens 5'-nucleotidase, cytosolic III (NT5C3), transcript variant 1, mRNA.	-1.37828	0.0428744
CCPG1	Homo sapiens cell cycle progression 1 (CCPG1), transcript variant 2, mRNA.	-1.37834	0.0347647
RAD21	Homo sapiens RAD21 homolog (S. pombe) (RAD21), mRNA.	-1.38077	0.0444468
RPLP1	Homo sapiens ribosomal protein, large, P1 (RPLP1), transcript variant 1, mRNA.	-1.38358	0.0209014
LOC731542	PREDICTED: Homo sapiens misc_RNA (LOC731542), miscRNA.	-1.38632	0.0298676
LOC100130561	PREDICTED: Homo sapiens similar to high-mobility group (nonhistone chromosomal) protein 1-like 10 (LOC100130561), mRNA.	-1.38746	0.0399719
UGCGL1	Homo sapiens UDP-glucose ceramide glucosyltransferase-like 1 (UGCGL1), transcript variant 1, mRNA.	-1.38763	0.0442549
LOC342994	Homo sapiens similar to ribosomal protein L34 (LOC342994), mRNA.	-1.38852	0.0253763
LOC646672	PREDICTED: Homo sapiens misc_RNA (LOC646672), miscRNA.	-1.38884	0.0329371
NFE2L3	Homo sapiens nuclear factor (erythroid-derived 2)-like 3 (NFE2L3), mRNA.	-1.39007	0.0312036
LOC642738	PREDICTED: Homo sapiens misc_RNA (LOC642738), miscRNA.	-1.39029	0.0200739
LEPROT	Homo sapiens leptin receptor overlapping transcript (LEPROT), mRNA.	-1.3932	0.00631061
C11orf1	Homo sapiens chromosome 11 open reading frame 1 (C11orf1), mRNA.	-1.39467	0.0264179
LOC402057	Homo sapiens similar to 40S ribosomal protein S17 (LOC402057), mRNA.	-1.39496	0.0109987
KRCC1	Homo sapiens lysine-rich coiled-coil 1 (KRCC1), mRNA.	-1.39563	0.0318134
LRRCC1	Homo sapiens leucine rich repeat and coiled-coil domain containing 1 (LRRCC1), transcript variant 1, mRNA.	-1.398	0.0230484
LOC391655	PREDICTED: Homo sapiens misc_RNA (LOC391655), miscRNA.	-1.39974	0.0294219
ITM2A	Homo sapiens integral membrane protein 2A (ITM2A), mRNA.	-1.40066	0.0384926
LOC389404	PREDICTED: Homo sapiens misc_RNA (LOC389404), miscRNA.	-1.40286	0.0138224
LOC391825	PREDICTED: Homo sapiens similar to hCG1643032 (LOC391825), mRNA.	-1.4056	0.012055
TMEM70	Homo sapiens transmembrane protein 70 (TMEM70), transcript variant 1, mRNA.	-1.40708	0.011886
LOC100134273	PREDICTED: Homo sapiens similar to mCG7602 (LOC100134273), mRNA.	-1.41125	0.0347712
LOC390735	PREDICTED: Homo sapiens hCG1642987 (LOC390735), mRNA.	-1.41421	0.0213593
ZNF277	Homo sapiens zinc finger protein 277 (ZNF277), mRNA.	-1.41453	0.00202467
LOC100129243	PREDICTED: Homo sapiens similar to hCG1994130 (LOC100129243), mRNA.	-1.4167	0.0187922
RPL31P10	PREDICTED: Homo sapiens misc_RNA (RPL31P10), miscRNA.	-1.42169	0.0243388
RBM12B	Homo sapiens RNA binding motif protein 12B (RBM12B), mRNA.	-1.42539	0.0168333
SPIN1	Homo sapiens spindlin 1 (SPIN1), mRNA.	-1.42831	0.041741
LOC648659	PREDICTED: Homo sapiens similar to ribosomal protein S3a, transcript variant 4 (LOC648659), mRNA.	-1.42917	0.0170905
LOC728774	PREDICTED: Homo sapiens similar to hCG1994130 (LOC728774), mRNA.	-1.43086	0.0174528
LOC642033	PREDICTED: Homo sapiens similar to ATP-binding cassette, sub-family F, member 1 isoform b (LOC642033), mRNA.	-1.43086	0.0231442
TYW3	Homo sapiens tRNA-yW synthesizing protein 3 homolog (S. cerevisiae) (TYW3), mRNA.	-1.43143	0.00977183
LOC648343	PREDICTED: Homo sapiens similar to protein phosphatase 1 regulatory subunit 14B (LOC648343), mRNA.	-1.43298	0.0272027
RHOC	Homo sapiens ras homolog gene family, member C (RHOC), transcript variant 2, mRNA.	-1.4381	0.0102826
HSPCAL3	PREDICTED: Homo sapiens heat shock 90kDa protein 1, alpha-like 3, transcript variant 3 (HSPCAL3), mRNA.	-1.44003	0.0265097
TBC1D23	Homo sapiens TBC1 domain family, member 23 (TBC1D23), mRNA.	-1.44304	0.024881
LOC100130775	PREDICTED: Homo sapiens misc_RNA (LOC100130775), miscRNA.	-1.4439	0.00954362
AKR1C4	Homo sapiens aldo-keto reductase family 1, member C4 (chlordecone reductase; 3-alpha hydroxysteroid dehydrogenase, type I; dihydrodiol dehydrogenase 4) (AKR1C4), mRNA.	-1.44527	0.00799973
ZNF669	Homo sapiens zinc finger protein 669 (ZNF669), mRNA.	-1.44665	0.0306108
C7orf41	Homo sapiens chromosome 7 open reading frame 41 (C7orf41), mRNA.	-1.44845	0.0303172
GCNT2	Homo sapiens glucosaminyl (N-acetyl) transferase 2, I-branching enzyme (I blood group) (GCNT2), transcript variant 2, mRNA.	-1.45489	0.0317668
ZBTB20	Homo sapiens zinc finger and BTB domain containing 20 (ZBTB20), mRNA.	-1.45537	0.0439338
C9orf21	Homo sapiens chromosome 9 open reading frame 21 (C9orf21), mRNA.	-1.45613	0.00834281
OPTN	Homo sapiens optineurin (OPTN), transcript variant 4, mRNA.	-1.4686	0.0488439
LOC402677	PREDICTED: Homo sapiens similar to 40S ribosomal protein S3a (V-fos transformation effector protein), transcript variant 3 (LOC402677), mRNA.	-1.47054	0.0210394
TAOK1	Homo sapiens TAO kinase 1 (TAOK1), mRNA.	-1.47302	0.0207433
LOC100133888	PREDICTED: Homo sapiens similar to SET domain containing (lysine methyltransferase) 8 (LOC100133888), mRNA.	-1.47679	0.00915102
MSL3	Homo sapiens male-specific lethal 3 homolog (Drosophila) (MSL3), transcript variant 1, mRNA.	-1.47888	0.0019227
	Homo sapiens cDNA clone IMAGE:4837650	-1.48491	0.0292305
VWA5A	Homo sapiens von Willebrand factor A domain containing 5A (VWA5A), transcript variant 1, mRNA.	-1.48944	0.016805
LOC100130070	PREDICTED: Homo sapiens similar to metallopanstimulin (LOC100130070), mRNA.	-1.50105	0.0188335
ZFP91	Homo sapiens zinc finger protein 91 homolog (mouse) (ZFP91), mRNA.	-1.50708	0.0356538
RAB13	Homo sapiens RAB13, member RAS oncogene family (RAB13), mRNA.	-1.5111	0.0216277
LOC442270	PREDICTED: Homo sapiens misc_RNA (LOC442270), miscRNA.	-1.51281	0.00335895
EEF1B2	Homo sapiens eukaryotic translation elongation factor 1 beta 2 (EEF1B2), transcript variant 2, mRNA.	-1.51308	0.00641184
CTSF	Homo sapiens cathepsin F (CTSF), mRNA.	-1.51462	0.0487808
LOC729510	PREDICTED: Homo sapiens misc_RNA (LOC729510), miscRNA.	-1.52436	0.00371918
DNAJB14	Homo sapiens DnaJ (Hsp40) homolog, subfamily B, member 14 (DNAJB14), transcript variant 1, mRNA.	-1.52642	0.0409805
LOC100129599	PREDICTED: Homo sapiens similar to mCG7602 (LOC100129599), mRNA.	-1.53033	0.0151538
TNFAIP8L1	Homo sapiens tumor necrosis factor, alpha-induced protein 8-like 1 (TNFAIP8L1), mRNA.	-1.53347	0.0106508
LOC100133923	PREDICTED: Homo sapiens hypothetical protein LOC100133923 (LOC100133923), mRNA.	-1.53453	0.0388205
DNAJB9	Homo sapiens DnaJ (Hsp40) homolog, subfamily B, member 9 (DNAJB9), mRNA.	-1.5361	0.0170748
LOC641848	PREDICTED: Homo sapiens similar to ribosomal protein S3a (LOC641848), mRNA.	-1.53923	0.0253777
LOC646527	PREDICTED: Homo sapiens misc_RNA (LOC646527), miscRNA.	-1.54327	0.00436899
WHAMM	Homo sapiens WAS protein homolog associated with actin, golgi membranes and microtubules (WHAMM), mRNA.	-1.54426	0.0234324
LOC100131572	PREDICTED: Homo sapiens similar to hCG1783679 (LOC100131572), mRNA.	-1.54631	0.0143884
LOC439949	PREDICTED: Homo sapiens hypothetical gene supported by AY007155 (LOC439949), mRNA.	-1.54683	0.0267999
LOC100128086	PREDICTED: Homo sapiens misc_RNA (LOC100128086), miscRNA.	-1.55353	0.0480029
NFIC	Homo sapiens nuclear factor I/C (CCAAT-binding transcription factor) (NFIC), transcript variant 2, mRNA.	-1.55367	0.00330598
MSL3L1	Homo sapiens male-specific lethal 3-like 1 (Drosophila) (MSL3L1), transcript variant 1, mRNA.	-1.56913	0.00509965
LOC654350	PREDICTED: Homo sapiens similar to rat ribosomal protein L9 homologue (LOC654350), mRNA.	-1.57262	0.00667494
PAK2	PREDICTED: Homo sapiens p21 (CDKN1A)-activated kinase 2 (PAK2), mRNA.	-1.59062	0.0283706
H3F3B	Homo sapiens H3 histone, family 3B (H3.3B) (H3F3B), mRNA.	-1.59707	0.0191258
	BX105338 Soares_pregnant_uterus_NbHPU Homo sapiens cDNA clone IMAGp998C114347, mRNA sequence	-1.64495	0.0233004
PIP5K1B	Homo sapiens phosphatidylinositol-4-phosphate 5-kinase, type I, beta (PIP5K1B), transcript variant 2, mRNA.	-1.65366	0.0127331
LOC652726	PREDICTED: Homo sapiens similar to ankyrin repeat domain 36 (LOC652726), mRNA.	-1.66891	0.022583
CTSH	Homo sapiens cathepsin H (CTSH), transcript variant 1, mRNA.	-1.67682	0.0266905
LOC727935	PREDICTED: Homo sapiens similar to CHRNA7 (cholinergic receptor, nicotinic, alpha 7, exons 5-10) and FAM7A (family with sequence similarity 7A, exons A-E) fusion (LOC727935), mRNA.	-1.68559	0.0329755
LIMS1	Homo sapiens LIM and senescent cell antigen-like domains 1 (LIMS1), mRNA.	-1.69438	0.0148408
LOC730525	PREDICTED: Homo sapiens hypothetical protein LOC730525 (LOC730525), mRNA.	-1.69698	0.0427404
ANKRD36	Homo sapiens ankyrin repeat domain 36 (ANKRD36), mRNA.	-1.69756	0.0172919
LOC650737	PREDICTED: Homo sapiens hypothetical protein LOC650737, transcript variant 1 (LOC650737), mRNA.	-1.7081	0.000743169
OSBPL8	Homo sapiens oxysterol binding protein-like 8 (OSBPL8), transcript variant 1, mRNA.	-1.7248	0.00381501
FBXW7	Homo sapiens F-box and WD repeat domain containing 7 (FBXW7), transcript variant 1, mRNA.	-1.7283	0.00932806
LOC646278	PREDICTED: Homo sapiens similar to programmed cell death 6 interacting protein (LOC646278), miscRNA.	-1.72988	0.00010122
LOC730995	PREDICTED: Homo sapiens similar to ankyrin repeat domain 36 (LOC730995), mRNA.	-1.73149	0.0216728
MGC72104	Homo sapiens similar to FRG1 protein (FSHD region gene 1 protein) (MGC72104), mRNA.	-1.74401	0.00235421
LOC643977	PREDICTED: Homo sapiens hypothetical protein LOC643977, transcript variant 1 (LOC643977), mRNA.	-1.74897	0.0303245
ANKRD36B	Homo sapiens ankyrin repeat domain 36B (ANKRD36B), mRNA.	-1.75991	0.00702176
LOC100133800	PREDICTED: Homo sapiens misc_RNA (LOC100133800), miscRNA.	-1.77655	0.0490023
LOC642678	PREDICTED: Homo sapiens similar to myeloid/lymphoid or mixed-lineage leukemia 3 isoform 2 (LOC642678), mRNA.	-1.83592	0.00502761
CRKRS	Homo sapiens Cdc2-related kinase, arginine/serine-rich (CRKRS), mRNA.	-1.86255	0.0465829
BIRC3	Homo sapiens baculoviral IAP repeat-containing 3 (BIRC3), transcript variant 1, mRNA.	-1.87455	0.01033
NPR3	Homo sapiens natriuretic peptide receptor C/guanylate cyclase C (atrionatriuretic peptide receptor C) (NPR3), mRNA.	-1.88322	0.0360038
LOC400986	PREDICTED: Homo sapiens protein immuno-reactive with anti-PTH polyclonal antibodies (LOC400986), mRNA.	-1.88719	0.00609765
LOC646723	PREDICTED: Homo sapiens similar to Keratin, type I cytoskeletal 18 (Cytokeratin-18) (CK-18) (Keratin-18) (K18) (LOC646723), mRNA.	-1.91274	0.0412625
UHMK1	Homo sapiens U2AF homology motif (UHM) kinase 1 (UHMK1), mRNA.	-1.92758	0.00320279
SLC16A9	Homo sapiens solute carrier family 16, member 9 (monocarboxylic acid transporter 9) (SLC16A9), mRNA.	-1.96396	0.0345111
DDX17	Homo sapiens DEAD (Asp-Glu-Ala-Asp) box polypeptide 17 (DDX17), transcript variant 1, mRNA.	-2.07988	0.0025997
LOC644936	Homo sapiens cytoplasmic beta-actin pseudogene (LOC644936), non-coding RNA.	-2.11794	0.0243816
SNORD13	Homo sapiens small nucleolar RNA, C/D box 13 (SNORD13), small nucleolar RNA.	-2.31422	0.023142
CAMK1G	Homo sapiens calcium/calmodulin-dependent protein kinase IG (CAMK1G), mRNA.	-3.54898	0.034003
DPPA4	Homo sapiens developmental pluripotency associated 4 (DPPA4), mRNA.	-4.38989	0.0176975
