# Supplementary material for: Modulation of the Immune Response by Deferasirox in Myelodysplastic Syndrome Patients
Source: Pharmaceuticals (Basel). 2021 Jan 7;14(1):41. doi: 10.3390/ph14010041 (PMC7825690; doi:10.3390/ph14010041)
Supplement: Supplementary file 1 [file pharmaceuticals-14-00041-s001.zip › Supplement files/Table S3.xlsx]

## Sheet: GSEA
GENE SET	SIZE	ES	NES	NOM p-value	FDR q-value
HALLMARK_TNFA_SIGNALING_VIA_NFKB	98	0.52	1.98	<0,001	0.001
HALLMARK_INTERFERON_ALPHA_RESPONSE	69	0.49	1.79	0.002	0.015
HALLMARK_INTERFERON_GAMMA_RESPONSE	123	0.45	1.76	<0,001	0.014
HALLMARK_COAGULATION	33	0.51	1.63	0.015	0.042
HALLMARK_KRAS_SIGNALING_UP	74	0.44	1.62	0.007	0.036
HALLMARK_APOPTOSIS	91	0.39	1.48	0.012	0.103
HALLMARK_INFLAMMATORY_RESPONSE	72	0.39	1.4	0.043	0.152
HALLMARK_PANCREAS_BETA_CELLS	8	-0.73	-1.65	0.024	0.181
HALLMARK_MITOTIC_SPINDLE	118	-0.37	-1.56	0.008	0.186
HALLMARK_UNFOLDED_PROTEIN_RESPONSE	90	-0.38	-1.55	0.014	0.138
HALLMARK_MTORC1_SIGNALING	151	-0.34	-1.48	0.002	0.173
HALLMARK_GLYCOLYSIS	104	-0.36	-1.48	0.012	0.138
HALLMARK_G2M_CHECKPOINT	155	-0.34	-1.47	0.014	0.128
HALLMARK_MYC_TARGETS_V2	50	-0.4	-1.45	0.035	0.127
HALLMARK_CHOLESTEROL_HOMEOSTASIS	40	-0.42	-1.43	0.039	0.128
HALLMARK_E2F_TARGETS	163	-0.31	-1.37	0.022	0.18
ES–enrichment score, NES–normalized enrichment score, NOM- nominal, FDR–false discovery rate
