# Supplementary material for: Modulation of the Immune Response by Deferasirox in Myelodysplastic Syndrome Patients
Source: Pharmaceuticals (Basel). 2021 Jan 7;14(1):41. doi: 10.3390/ph14010041 (PMC7825690; doi:10.3390/ph14010041)
Supplement: Supplementary file 1 [file pharmaceuticals-14-00041-s001.zip › Supplement files/Table S4.xlsx]

## Sheet: List1
Gene Symbol	Definition	FoldChange	P-value
HOXB5	Homo sapiens homeobox B5 (HOXB5), mRNA.	1.95672	0.00678441
LOC646723	PREDICTED: Homo sapiens similar to Keratin, type I cytoskeletal 18 (Cytokeratin-18) (CK-18) (Keratin-18) (K18) (LOC646723), mRNA.	1.7226	0.0237673
TPM2	Homo sapiens tropomyosin 2 (beta) (TPM2), transcript variant 2, mRNA.	1.67956	0.0251231
NPR3	Homo sapiens natriuretic peptide receptor C/guanylate cyclase C (atrionatriuretic peptide receptor C) (NPR3), mRNA.	1.65823	0.0258154
MYCN	Homo sapiens v-myc myelocytomatosis viral related oncogene, neuroblastoma derived (avian) (MYCN), mRNA.	1.58382	0.0383924
HOXB2	Homo sapiens homeobox B2 (HOXB2), mRNA.	1.58072	0.00627332
CTSW	Homo sapiens cathepsin W (CTSW), mRNA.	1.54428	0.0393601
RICS	Homo sapiens Rho GTPase-activating protein (RICS), mRNA.	1.52247	0.035821
PDLIM1	Homo sapiens PDZ and LIM domain 1 (PDLIM1), mRNA.	1.51372	0.0145117
IL11RA	Homo sapiens interleukin 11 receptor, alpha (IL11RA), transcript variant 1, mRNA.	1.47879	0.0491481
IL1B	Homo sapiens interleukin 1, beta (IL1B), mRNA.	1.4727	0.00911569
AGPAT2	Homo sapiens 1-acylglycerol-3-phosphate O-acyltransferase 2 (lysophosphatidic acid acyltransferase, beta) (AGPAT2), transcript variant 2, mRNA.	1.46809	0.0192458
CACNB3	Homo sapiens calcium channel, voltage-dependent, beta 3 subunit (CACNB3), mRNA.	1.43528	0.0449961
H3F3B	Homo sapiens H3 histone, family 3B (H3.3B) (H3F3B), mRNA.	1.43263	0.016864
USP36	Homo sapiens ubiquitin specific peptidase 36 (USP36), mRNA.	1.43236	0.0222497
MEIS1	Homo sapiens Meis homeobox 1 (MEIS1), mRNA.	1.42048	0.00883708
SLC37A1	Homo sapiens solute carrier family 37 (glycerol-3-phosphate transporter), member 1 (SLC37A1), mRNA.	1.41906	0.020577
STAT1	Homo sapiens signal transducer and activator of transcription 1, 91kDa (STAT1), transcript variant beta, mRNA.	1.4144	0.0472204
NME1-NME2	Homo sapiens NME1-NME2 readthrough (NME1-NME2), mRNA.	1.41114	0.00104113
OSM	Homo sapiens oncostatin M (OSM), mRNA.	1.39903	0.0275495
LTBP4	Homo sapiens latent transforming growth factor beta binding protein 4 (LTBP4), transcript variant 3, mRNA.	1.38389	0.0219946
MGC57346	PREDICTED: Homo sapiens hypothetical LOC401884 (MGC57346), mRNA.	1.37655	0.00568186
KIAA1641	PREDICTED: Homo sapiens KIAA1641, transcript variant 7 (KIAA1641), mRNA.	1.37643	0.0302727
C7orf41	Homo sapiens chromosome 7 open reading frame 41 (C7orf41), mRNA.	1.37514	0.0151958
BEND4	Homo sapiens BEN domain containing 4 (BEND4), mRNA.	1.34247	0.0385995
SEPT6	Homo sapiens septin 6 (SEPT6), transcript variant I, mRNA.	1.33291	0.0377515
ALDOC	Homo sapiens aldolase C, fructose-bisphosphate (ALDOC), mRNA.	1.33251	0.0431798
ZBTB16	Homo sapiens zinc finger and BTB domain containing 16 (ZBTB16), transcript variant 1, mRNA.	1.32751	0.0185612
WRNIP1	Homo sapiens Werner helicase interacting protein 1 (WRNIP1), transcript variant 1, mRNA.	1.32589	0.0435309
ANXA11	Homo sapiens annexin A11 (ANXA11), transcript variant a, mRNA.	1.32485	0.019775
HMGB3	Homo sapiens high-mobility group box 3 (HMGB3), mRNA.	1.31708	0.045618
MXD1	Homo sapiens MAX dimerization protein 1 (MXD1), mRNA.	1.3108	0.0425507
RAB37	Homo sapiens RAB37, member RAS oncogene family (RAB37), transcript variant 3, mRNA.	1.30782	0.0387953
TNFRSF21	Homo sapiens tumor necrosis factor receptor superfamily, member 21 (TNFRSF21), mRNA.	-1.30283	0.0300902
UBQLN1	Homo sapiens ubiquilin 1 (UBQLN1), transcript variant 2, mRNA.	-1.3033	0.0343165
RAB5C	Homo sapiens RAB5C, member RAS oncogene family (RAB5C), transcript variant 2, mRNA.	-1.31432	0.02773
MAGOH	Homo sapiens mago-nashi homolog, proliferation-associated (Drosophila) (MAGOH), mRNA.	-1.31455	0.00818295
FASTK	Homo sapiens Fas-activated serine/threonine kinase (FASTK), transcript variant 4, mRNA.	-1.32307	0.0119057
SLC1A5	Homo sapiens solute carrier family 1 (neutral amino acid transporter), member 5 (SLC1A5), mRNA.	-1.32605	0.0175574
CARHSP1	Homo sapiens calcium regulated heat stable protein 1, 24kDa (CARHSP1), transcript variant 2, mRNA.	-1.32766	0.0306515
CRYL1	Homo sapiens crystallin, lambda 1 (CRYL1), mRNA.	-1.33431	0.0285404
FAM158A	Homo sapiens family with sequence similarity 158, member A (FAM158A), mRNA.	-1.3379	0.00485047
RNU6-1	Homo sapiens RNA, U6 small nuclear 1 (RNU6-1), small nuclear RNA.	-1.33901	0.0401485
LOC100132394	PREDICTED: Homo sapiens hypothetical protein LOC100132394 (LOC100132394), mRNA.	-1.34253	0.0293465
HLA-DMB	Homo sapiens major histocompatibility complex, class II, DM beta (HLA-DMB), mRNA.	-1.34519	0.0441506
RENBP	Homo sapiens renin binding protein (RENBP), mRNA.	-1.34556	0.0478592
SLC16A10	Homo sapiens solute carrier family 16, member 10 (aromatic amino acid transporter) (SLC16A10), mRNA.	-1.35921	0.0464552
LOC100134364	PREDICTED: Homo sapiens hypothetical protein LOC100134364 (LOC100134364), mRNA.	-1.36842	0.0330973
NQO1	Homo sapiens NAD(P)H dehydrogenase, quinone 1 (NQO1), transcript variant 1, mRNA.	-1.37013	0.0277157
RNU6-15	Homo sapiens RNA, U6 small nuclear 15 (RNU6-15), small nuclear RNA.	-1.37114	0.0260139
DCUN1D1	Homo sapiens DCN1, defective in cullin neddylation 1, domain containing 1 (S. cerevisiae) (DCUN1D1), mRNA.	-1.3778	0.0456052
DBN1	Homo sapiens drebrin 1 (DBN1), transcript variant 1, mRNA.	-1.38003	0.0276187
LOC653506	PREDICTED: Homo sapiens similar to meteorin, glial cell differentiation regulator-like (LOC653506), mRNA.	-1.38074	0.0341572
DEXI	Homo sapiens Dexi homolog (mouse) (DEXI), mRNA.	-1.38206	0.0153236
TPK1	Homo sapiens thiamin pyrophosphokinase 1 (TPK1), transcript variant 2, mRNA.	-1.38495	0.0267382
RHOU	Homo sapiens ras homolog gene family, member U (RHOU), mRNA.	-1.41458	0.043078
LOC387841	PREDICTED: Homo sapiens similar to ribosomal protein L13a, transcript variant 2 (LOC387841), mRNA.	-1.4278	0.022906
IDH1	Homo sapiens isocitrate dehydrogenase 1 (NADP+), soluble (IDH1), mRNA.	-1.4308	0.0171764
ALOX5AP	Homo sapiens arachidonate 5-lipoxygenase-activating protein (ALOX5AP), mRNA.	-1.43572	0.0163811
SRXN1	Homo sapiens sulfiredoxin 1 homolog (S. cerevisiae) (SRXN1), mRNA.	-1.44604	0.0360119
ZFHX3	Homo sapiens zinc finger homeobox 3 (ZFHX3), transcript variant A, mRNA.	-1.4544	0.0436904
LOC100008589	Homo sapiens 28S ribosomal RNA (LOC100008589), non-coding RNA.	-1.45813	0.0251185
NAAA	Homo sapiens N-acylethanolamine acid amidase (NAAA), transcript variant 1, mRNA.	-1.47029	0.0169028
RNASET2	Homo sapiens ribonuclease T2 (RNASET2), mRNA.	-1.48291	0.0161972
COPG2	Homo sapiens coatomer protein complex, subunit gamma 2 (COPG2), mRNA.	-1.49658	0.0422029
IRF8	Homo sapiens interferon regulatory factor 8 (IRF8), mRNA.	-1.50282	0.0240423
SNX8	Homo sapiens sorting nexin 8 (SNX8), mRNA.	-1.50421	0.0169789
IGF2R	Homo sapiens insulin-like growth factor 2 receptor (IGF2R), mRNA.	-1.53434	0.0153034
ALOX5	PREDICTED: Homo sapiens arachidonate 5-lipoxygenase (ALOX5), mRNA.	-1.58119	0.0388228
GYPE	Homo sapiens glycophorin E (GYPE), transcript variant 2, mRNA.	-1.62381	0.0422823
LOC647307	PREDICTED: Homo sapiens misc_RNA (LOC647307), miscRNA.	-1.62506	0.0499951
CTSZ	Homo sapiens cathepsin Z (CTSZ), mRNA.	-1.69415	0.0491778
LY86	Homo sapiens lymphocyte antigen 86 (LY86), mRNA.	-1.7716	0.0126634
LTB	Homo sapiens lymphotoxin beta (TNF superfamily, member 3) (LTB), transcript variant 1, mRNA.	-1.7863	0.0470094
PRAGMIN	Homo sapiens homolog of rat pragma of Rnd2 (PRAGMIN), mRNA.	-1.83812	0.00660933
CYBB	Homo sapiens cytochrome b-245, beta polypeptide (chronic granulomatous disease) (CYBB), mRNA.	-1.93046	0.0485672
S100A8	Homo sapiens S100 calcium binding protein A8 (S100A8), mRNA.	-2.12277	0.017326
FLJ22662	Homo sapiens hypothetical protein FLJ22662 (FLJ22662), mRNA.	-2.15324	0.0437889
S100A9	Homo sapiens S100 calcium binding protein A9 (calgranulin B) (S100A9), mRNA.	-2.2391	0.0275813
LEF1	Homo sapiens lymphoid enhancer-binding factor 1 (LEF1), mRNA.	-2.27	0.025
CD24	Homo sapiens CD24 molecule (CD24), mRNA.	-2.70049	0.011924
PLA2G7	Homo sapiens phospholipase A2, group VII (platelet-activating factor acetylhydrolase, plasma) (PLA2G7), mRNA.	-2.98118	0.047136
FABP4	Homo sapiens fatty acid binding protein 4, adipocyte (FABP4), mRNA.	-3.08487	0.0332447
DEFA1	Homo sapiens defensin, alpha 1 (DEFA1), mRNA.	-3.49607	0.00326878
CAMP	Homo sapiens cathelicidin antimicrobial peptide (CAMP), mRNA.	-3.69887	0.00815269
DEFA3	Homo sapiens defensin, alpha 3, neutrophil-specific (DEFA3), mRNA.	-3.94157	0.0038381
DEFA1B	Homo sapiens defensin, alpha 1B (DEFA1B), mRNA.	-4.17973	0.00363465
LOC653600	PREDICTED: Homo sapiens similar to Neutrophil defensin 1 precursor (HNP-1) (HP-1) (HP1) (Defensin, alpha 1) (LOC653600), mRNA.	-5.75712	0.00343864
