# Supplementary material for: Modulation of the Immune Response by Deferasirox in Myelodysplastic Syndrome Patients
Source: Pharmaceuticals (Basel). 2021 Jan 7;14(1):41. doi: 10.3390/ph14010041 (PMC7825690; doi:10.3390/ph14010041)
Supplement: Supplementary file 1 [file pharmaceuticals-14-00041-s001.zip › Supplement files/Table S6.xlsx]

## Sheet: GSEA
GENE SET	SIZE	ES	NES	NOM p-value	FDR q-value
HALLMARK_HEME_METABOLISM	127	0.65	2.43	<0,001	<0,001
HALLMARK_XENOBIOTIC_METABOLISM	83	0.59	2.03	<0,001	<0,001
HALLMARK_EPITHELIAL_MESENCHYMAL_TRANSITION	51	0.59	1.93	0.001	0.001
HALLMARK_IL6_JAK_STAT3_SIGNALING	40	0.61	1.87	<0,001	0.003
HALLMARK_COMPLEMENT	89	0.54	1.85	<0,001	0.003
HALLMARK_ADIPOGENESIS	130	0.49	1.83	<0,001	0.004
HALLMARK_ESTROGEN_RESPONSE_LATE	82	0.47	1.63	0.006	0.045
HALLMARK_OXIDATIVE_PHOSPHORYLATION	167	0.43	1.62	<0,001	0.042
HALLMARK_CHOLESTEROL_HOMEOSTASIS	40	0.51	1.58	0.017	0.061
HALLMARK_ALLOGRAFT_REJECTION	89	0.42	1.46	0.023	0.15
HALLMARK_GLYCOLYSIS	104	0.4	1.43	0.042	0.164
HALLMARK_MTORC1_SIGNALING	151	0.38	1.41	0.027	0.175
HALLMARK_G2M_CHECKPOINT	155	0.36	1.39	0.025	0.194
HALLMARK_INTERFERON_ALPHA_RESPONSE	69	-0.49	-1.92	<0,001	0.002
HALLMARK_MYC_TARGETS_V2	50	-0.41	-1.52	0.026	0.096
HALLMARK_TNFA_SIGNALING_VIA_NFKB	98	-0.35	-1.42	0.035	0.131
ES–enrichment score, NES–normalized enrichment score, NOM- nominal, FDR–false discovery rate
