# Supplementary material for: Modulation of the Immune Response by Deferasirox in Myelodysplastic Syndrome Patients
Source: Pharmaceuticals (Basel). 2021 Jan 7;14(1):41. doi: 10.3390/ph14010041 (PMC7825690; doi:10.3390/ph14010041)
Supplement: Supplementary file 1 [file pharmaceuticals-14-00041-s001.zip › Supplement files/Table S7.xlsx]

## Sheet: List1
Group	ID	Age	Sex	WHO classification	Score IPSS	IPSS	Score IPSS-R	IPSS-R	Bone marrow blasts (%)	Hemoglobin (g/L)	Platelet count (×109/L)	ANC (×109/L)	Ferritin (ng/mL)	Karyotype	Mutations (%VAF)	Duration of therapy at collection (months)
A	V480	55.8767	F	MDS del(5q)	0.5	intermediate 1	3	low	3.8	81	0.95	597	111	46,XX,del(5)(q13q33)[3]/46,XX[19]	DNMT3A(24)
A	V1045	74.9123	M	MDS EB	0.6	intermediate 2	6.8	very high	13	74	0.96	71	393	46,XY[19]	KIT (4);TET2 (46,43); EZH2 (11,17); ZRSR2 (93)
A	V448	55.674	F	MDS del(5q)	0.7	intermediate 1	6.9	low	2.3	83	1.39	766	162	46,XX,del(5)(q22q33)[6]/47,XX,+8[1]/46,XX[13]	0
A	V384	69.3041	M	MDS MLD	0.8	low	6.10	low	1.8	83	2.43	134	374	46,XY[21]	JAK2 (3); PTPN11 (5)
A	V1002	65.1041	F	MDS RS	0.9	intermediate 1	6.11	low	1	53	2.53	94	614	46,XX[22]	SRSF2 (40)
A	V83	57.9315	M	MDS RS	0.10	low	6.12	low	0.4	91	4.3	277	616.4	46,XY[20]	DNMT3A (12); SF3B1(39)
A	V104	27.5534	F	MDS MLD	0.11	low	6.13	low	0.2	83	1.93	310	465.6	46,XX[22]	0
A	V602	67.6	F	MDS del(5q)	0.12	low	6.14	low	3.2	91	2.74	262	175.8	46,XX,del(5)(q13.2q34)[4]/46,XX[18]	0
A	V105	60.1342	F	MDS del(5q)	0.13	intermediate 1	6.15	low	1.8	79	0.98	277	162.9	46,XXdel(5)(q13q33)[16]/46,XX[6]	0
A	V220	69.5945	M	MDS MLD	0.14	intermediate 1	6.16	intermediate	1.8	51	1.6	297	188.1	47,XY,+8[15]	SF3B1 (44)
B	V224	59.4164	F	MDS MLD	0.15	intermediate 1	6.17	intermediate	4	84	12.8	51	801	46,X,del(X)(q22q26)[15]	0
B	V630	65.1973	M	MDS MLD	0.16	low	6.18	low	0.8	96	2.62	225	803	46,XY[22]	0
B	V239	72.4658	M	MDS del(5q)	0.17	low	6.19	intermediate	4	52	6.6	563	809	46,XY,del(5)(q13q33)[3]/46,XY[16]	DNMT3A (3)
B	V221	76.589	F	MDS EB	0.18	intermediate 1	6.20	intermediate	8	88	0.9	103	1728	46,XX[22]	SETBP1 (4); RUNX1 (10); STAG2 (12)
B	V1658	87.3753	F	MDS del(5q)	0.19	low	6.21	low	3	94	2.79	390	3397	46,XX[6]/46,XXdel(5)[12]	0
B	V1618	64.6192	F	MDS MLD	0.20	intemediate 2	6.22	intermediate	2.6	107	0.85	33	2179	NA	CSF3R (22); DNMT3A (33); TP53 (30); U2AF1 (28)
B	V1343	71.5836	M	MDS RS	0.21	low	6.23	low	1.1	97	6.93	1051	1065	46,XY[17]	SF3B1 (48); CALR (36)
B	V883	68.0986	M	MDS RS	0.22	low	6.24	low	0	81	3.06	590	1612	46,XY[8]	SF3B1 (42); TET2 (19)
B	V887	65.3534	M	MDS MLD	0.23	intermediate 1	6.25	low	2.6	84	3.39	122	1860	46,XY,i(17)(q10)[10]	ASXL1 (29); SRSF2 (30)
B	V300	77.0082	F	MDS del(5q)	0.24	intermediate 1	6.26	low	2.8	90	2.23	298	1418	46,XX,del(5)(q13q33)[12]/ 46,XX,del(5)(q13q33),del(13)(q?)/[7]/46,XX[1]	RUNX1 (19)
B	V513	61.1671	F	MDS del(5q)	0.25	intermediate 2	6.27	high	6	89	1.4	124	1579	NA	0
B	V770	63.4027	M	MDS MLD	0.26	intermediate 1	6.28	intermediate	4.8	93	0.43	107	1228	46,XY[22]	CBL (13); PHF6 (7)
B	V234	72.2027	M	MDS MLD	0.27	low	6.29	low	0.9	94	4.3	147	1297	46,XY,del(5)(q14q23.2)[19]/46,XY[3]	SF3B1 (41)
B	V649	69.7014	M	MDS del(5q)	0.28	low	6.30	intermediate	3.3	76	6.7	278	6889	46,XY[15]	PTPN11 (21); SRSF2 (45); RUNX1 (29)
C	V175	63.2219	M	MDS del(5q)	0.29	low	6.31	intermediate	2.7	78	3.8	734	507	46,XY,t(2;11)(p21;q23),del(5)(q13q33)[3]	ETV6 (10)	6.8
C	V452	67.9836	M	MDS del(5q)	0.30	low	6.32	low	0.9	89	2.58	120	668	46,XY[22]	0	16.6
C	V1271	62.8767	F	MDS del(5q)	0.31	intermediate 1	6.33	low	4.2	84	2.52	159	359	46,X,t(X;16)(p11;q24),del(5)(q14;q33)[14]/46,XX[5]	TP53 (49); BCORL1 (15)	19.2
C	V1505	67.3973	F	MDS del(5q)	0.32	intermediate 1	6.34	intermediate	3.8	80	0.84	244	528.8	46,XX,del(5)(q13q33)[5]/46,XX[1]	0	45.9
C	V1235	70.2849	F	MDS MLD	0.33	intermediate 1	6.35	intermediate	4.2	67	2.28	200	809.9	46,XX,del(5)(q13.2q34) [6]/47,XX,+8[2]/46,XX[10]	0	14.0
C	V1096	75.3452	M	MDS MLD	0.34	low	6.36	low	2	92	2.81	310	993	46,XY[22]	SF3B1 (38); TET2 (39)	47.3
C	V558	74.5781	M	MDS MLD	0.35	low	6.37	low	1.5	73	4.41	479	955	46,XY[12]	SF3B1 (37)	5.5
C	V328	51.2301	F	MDS MLD	0.36	low	6.38	very low	0.6	100	3.13	100	621	46,XX[22]	0	19.6
C	V359	72.9425	M	MDS del(5q)	0.37	low	6.39	low	0.9	98	3.47	118	942	46,XY,del(5)(q14q23.2)[15];46,XY[2]	SF3B1 (45); TET2 (46); TP53 (54)	7.7
C	V91	73.3452	F	MDS del(5q)	0.38	intermediate 1	6.40	intermediate	4.6	84	1.79	97	2968	46,XX,del(5)(q13.3q33.3)[21]/46,XX[1]	TP53 (10)	8.2
C	V440	74.2932	M	MDS MLD	0.39	intermediate 1	6.41	low	1.7	89	1.87	112	1019	46,XY[19]/Polyploidie[2]	ASXL1 (26); TET2 (10,13)	5.1
C	V869	80.9726	M	MDS MLD	0.40	intermediate 1	6.42	intermediate	2.9	71	2.23	70	1309	47,XY,+19[9]/46,XY[13]	EZH2 (46,52); TET2 (45); ZRSR2 (5)	6.9
C	V539	75.389	M	MDS MLD	0.41	intermediate 1	6.43	low	1.1	85	1.3	255	2149	46,XY[22]	SF3B1 (45); TET2 (46); TP53 (54)	11.0
C	V340	29.7178	F	MDS MLD	0.42	intermediate 1	6.44	low	1.8	62	1.39	189	1943	46,XX[22]	0	6.0
C	V581	61.789	M	MDS RS	0.43	low	6.45	low	0.4	84	2.65	206	1717	46,XY[15]	DNMT3A (29); SF3B1 (42)	31.5
C	V568	78.5781	F	MDS del(5q)	0.44	intermediate 1	6.46	intermediate	2.4	79	4.9	318	3118	46,XX,del(5)(q13q33)[12]/ 46,XX,del(5)(q13q33),del(13)(q?)[2]/46,XX[1]	RUNX1 (42)	11.6
C	V1048	74.1863	F	MDS del(5q)	0.45	low	6.47	very low	1.4	104	4.8	84	3131	NA	SRSF2 (97)	16.9
C	V1607	81.7288	M	MDS MLD	0.46	intermediate 1	6.48	low	0.8	91	1.31	45	2005	45,X-[11]	0	22.4
C	V917	63.137	M	MDS MLD	0.47	intermediate 1	6.49	low	1	91	2.03	11	2555	46,XY[22]	0	18.2
C	V1488	51.8877	F	MDS MLD	0.48	intermediate 1	6.50	low	0.8	102	1.02	21	2453	46,XX[22]	0	3.5
C	V949	63.2767	F	MDS del(5q)	0.49	intermediate 2	6.51	high	6	74	1.48	158	1167	46,XX,del(5)(q13q33)[3]/ 47,XX,+8 [1]/46,XX[18]	0	25.0
C	V1478	66.1781	M	MDS MLD	0.50	intermediate 1	6.52	intermediate	3.2	68	0.4	63	1479	46,XY[22]	CBL (34); PHF6 (15)	27.0
C	V720	70.0575	M	MDS MLD	0.51	intermediate 1	6.53	intermediate	5	94	3.0	191	3572	46,XY[22]	PTPN11 (29); SRSF2 (48); RUNX1 (12)	4.1
NA, not available
WHO, World Health Organization
IPSS, International Prognostic Scoring System
IPSS-R, Revised International Prognostic Scoring System
ANC, Absolute Neutrophil Count
VAF, Variant Allele Frequency
