# Supplementary material for: Modulation of the Immune Response by Deferasirox in Myelodysplastic Syndrome Patients
Source: Pharmaceuticals (Basel). 2021 Jan 7;14(1):41. doi: 10.3390/ph14010041 (PMC7825690; doi:10.3390/ph14010041)
Supplement: Supplementary file 1 [file pharmaceuticals-14-00041-s001.zip › Supplement files/Table S8.xlsx]

## Sheet: List1
Parameter	Group A	Group B	Group C
Total, n	20	28	34
Age (y), median (range)	61 (27-74)	69 (53 -87)	67 (29-81)
Sex
Male (%)	10 (50)	13 (46)	17 (50)
Female (%)	10 (50)	15 (54)	17 (50)
Bone marrow blasts (%), median (range)	1.4 (0-4.6)	2.7 (0-4.8)	1.9 (0.2-9)
Hemoglobin (g/dL), median (range)	91 (53-132)	88 (65-114)	84 (67-129)
Platelet count (×109/L), median (range)	262 (51-766)	214 (33-1051)	159 (11-975)
ANC (×109/L), median (range)	2.1 (1.0-4.3)	2.6 (0.4-6.9)	2.3 (0.4-6.8)
Diagnosis, n
MDS-RS	2	3	5
MDS del(5q)	5	10	10
MDS-SLD	0	1	1
MDS-MLD	13	13	18
MDS-EB	0	1	0
IPSS category
Low	8	12	11
Intermediate 1	11	14	21
Intermediate 2	1	2	2
IPSS-R category
Very low/ Low	15	16	20
Intermediate	5	11	12
High	0	1	2
Cytogeneticsb
Very good/good (n)	16	23	28
Intermediate (n)	4	5	6
Ferritin (ng/mL)	300 (14-616)	1228 (801-6889)	1391 (100-3572)
Duration of therapy at collection (months), median (range)			12 (3.5-47.3)
Group A: MDS patients without iron overload
Group B: MDS patients with iron overload
Group C: MDS patients treated with DFX
